# Supplementary material for: Harnessing in Silico Design for Electrochemical Aptasensor Optimization: Detection of Okadaic Acid (OA)
Source: Biosensors (Basel). 2025 Oct 3;15(10):665. doi: 10.3390/bios15100665 (PMC12562321; doi:10.3390/bios15100665)
Supplement: Supplementary file 1 [file biosensors-15-00665-s001.zip]

Archive with 1 entries (1 files):
- biosensors-3844138-supplementary.pdf
